# Supplementary material for: Human Wnt/β-Catenin Regulates Alloimmune Signaling during Allogeneic Transplantation
Source: Cancers (Basel). 2021 Jul 28;13(15):3798. doi: 10.3390/cancers13153798 (PMC8345079; doi:10.3390/cancers13153798)
Supplement: Supplementary file 1 [file cancers-13-03798-s001.zip]

Archive with 1 entries (1 files):
- cancers-1281631-supplementary[1]MK.pdf
